# Supplementary material for: Development of a New AMBER Force Field for Cysteine and Histidine Cadmium‐Binding Proteins and Its Validation Through QM/MM MD Simulations
Source: J Comput Chem. 2025 Jun 13;46(16):e70154. doi: 10.1002/jcc.70154 (PMC12163698; doi:10.1002/jcc.70154)
Supplement: Supplementary file 2 — Data S2. [file JCC-46-0-s001.zip]

Archive with 8 entries (7 files):
- SI/
- SI/README
- SI/aminoacids.rtp
- SI/ffnonbonded.itp
- SI/atomtypes.atp
- SI/residuetypes.dat
- SI/aminoacids.hdb
- SI/ffbonded.itp
