# Supplementary material for: Development of a New AMBER Force Field for Cysteine and Histidine Cadmium‐Binding Proteins and Its Validation Through QM/MM MD Simulations
Source: J Comput Chem. 2025 Jun 13;46(16):e70154. doi: 10.1002/jcc.70154 (PMC12163698; doi:10.1002/jcc.70154)
Supplement: Supplementary file 2 — Data S2. [file JCC-46-0-s001.zip › SI/README]

Follow instructions at the node "Adding a Residue to a Force Field" in the GROMACS documentation at www.gromacs.org.

Substitute the CYM (CYS) and HYS residues string with the cadmium(II)-bound CYC, HDC or HEC strings in the pdb file.

If your Histidine coordinates Cd(II) through N epsilon, use HDC
If your Histidine coordinates Cd(II) through N delta, use HEC

The Cadmium model employed and tested in the paper is CM, the HFE Cd model which is commented inside "ffnonbonded.itp" can also be used.
