# Supplementary material for: Development of a New AMBER Force Field for Cysteine and Histidine Cadmium‐Binding Proteins and Its Validation Through QM/MM MD Simulations
Source: J Comput Chem. 2025 Jun 13;46(16):e70154. doi: 10.1002/jcc.70154 (PMC12163698; doi:10.1002/jcc.70154)
Supplement: Supplementary file 2 — Data S2. [file JCC-46-0-s001.zip › SI/aminoacids.rtp]

[ HDC ]                                              
 [ atoms ]
     N    N           -0.4157          1
     H    H            0.2719          2
    CA    CT           0.3671          3
    HA    H1           0.0133          4
    CB    CT          -0.2626          5
   HB1    HC           0.0758          6
   HB2    HC           0.0758          7
    CG    CC          -0.0194          8
   ND1    NA           0.0851          9
   HD1    H            0.1249         10
   CE1    CR           0.2214         11
   HE1    H5           0.1941         12
   NE2    NC5         -1.2920         13
   CD2    CV           0.5566         14
   HD2    H4          -0.0257         15
     C    C            0.5973         16
     O    O           -0.5679         17
 [ bonds ]
     N     H
     N    CA
    CA    HA
    CA    CB
    CA     C
    CB   HB1
    CB   HB2
    CB    CG
    CG   ND1
    CG   CD2
   ND1   HD1
   ND1   CE1
   CE1   HE1
   CE1   NE2
   NE2   CD2
   CD2   HD2
     C     O
    -C     N
 [ impropers ]
    -C    CA     N     H
    CA    +N     C     O
    CG   CE1   ND1   HD1
    CG   NE2   CD2   HD2
   ND1   NE2   CE1   HE1
   ND1   CD2    CG    CB
                        
[ HEC ]
 [ atoms ]
     N    N           -0.4157     1       
     H    H            0.2719     2      
    CA    CT           0.6055     3      
    HA    H1          -0.0855     4      
    CB    CT          -0.2893     5      
   HB1    HC           0.0906     6      
   HB2    HC           0.0906     7      
    CG    CC           0.3249     8      
   ND1    NC4         -1.3094     9      
   CE1    CR           0.4901    10      
   HE1    H5           0.0762    11      
   NE2    NA          -0.1275    12      
   HE2    H            0.2189    13      
   CD2    CW          -0.0514    14      
   HD2    H4           0.0807    15      
     C    C            0.5973    16      
     O    O           -0.5679    17      
 [ bonds ]
     N     H
     N    CA
    CA    HA
    CA    CB
    CA     C
    CB   HB2
    CB   HB1
    CB    CG
    CG   ND1
    CG   CD2
   ND1   CE1
   CE1   HE1
   CE1   NE2
   NE2   HE2
   NE2   CD2
   CD2   HD2
     C     O
    -C     N
 [ impropers ]
    -C    CA     N     H
    CA    +N     C     O
   CE1   CD2   NE2   HE2
    CG   NE2   CD2   HD2
   ND1   NE2   CE1   HE1
   ND1   CD2    CG    CB

[ CYC ]                                
 [ atoms ]
     N    N          -0.41570           1                 
     H    H           0.27190           2                 
    CA    CT         -0.12880           3                 
    HA    H1          0.11700           4                 
    CB    CT          0.02030           5                 
   HB1    H1          0.06970           6                 
   HB2    H1          0.06970           7                 
    SG    SC         -1.03350           8                 
     C    C           0.59730           9                 
     O    O          -0.56790          10                 
 [ bonds ]
     N     H
     N    CA
    CA    HA
    CA    CB
    CA     C
    CB   HB1
    CB   HB2
    CB    SG
     C     O
    -C     N
 [ impropers ]
    -C    CA     N     H
    CA    +N     C     O                                       
