# Supplementary material for: Development of a New AMBER Force Field for Cysteine and Histidine Cadmium‐Binding Proteins and Its Validation Through QM/MM MD Simulations
Source: J Comput Chem. 2025 Jun 13;46(16):e70154. doi: 10.1002/jcc.70154 (PMC12163698; doi:10.1002/jcc.70154)
Supplement: Supplementary file 2 — Data S2. [file JCC-46-0-s001.zip › SI/ffnonbonded.itp]

[ atomtypes ]
; name      at.num  mass     charge ptype  sigma      epsilon
NC4          7      14.01    0.0000  A   4.20000e-01  7.11280e-01  ;ORLANDI 5/12/2024
NC5          7      14.01    0.0000  A   3.95000e-01  7.11280e-01  ;ORLANDI 5/12/2024
SC          16      32.06    0.0000  A   4.40000e-01  1.04600e+00  ;ORLANDI 5/12/2024
Cd          48     112.41    0.0000  A   2.51590e-01  7.41997e-02  ;ORLANDI 5/12/2024 Cd2+ CM MODEL Li et al. 10.1021/ct400146w
;Cd          48     112.41    0.0000  A   2.38583e-01  3.34375e-02  ;ORLANDI 5/12/2024 Cd2+ HFE MODEL Li et al. 10.1021/ct400146w,commented, use for backup
