# Supplementary material for: Development of a New AMBER Force Field for Cysteine and Histidine Cadmium‐Binding Proteins and Its Validation Through QM/MM MD Simulations
Source: J Comput Chem. 2025 Jun 13;46(16):e70154. doi: 10.1002/jcc.70154 (PMC12163698; doi:10.1002/jcc.70154)
Supplement: Supplementary file 2 — Data S2. [file JCC-46-0-s001.zip › SI/atomtypes.atp]

Cd               112.41000      ; Cd2+ Matteo Orlandi
SC                32.06000      ; S in CYC when coord Cd
NC4               14.01000      ; N_delta sp2 coord Cd HIS
NC5               14.01000      ; N_epsilon sp2 coord Cd HIS
