# Supplementary material for: Development of a New AMBER Force Field for Cysteine and Histidine Cadmium‐Binding Proteins and Its Validation Through QM/MM MD Simulations
Source: J Comput Chem. 2025 Jun 13;46(16):e70154. doi: 10.1002/jcc.70154 (PMC12163698; doi:10.1002/jcc.70154)
Supplement: Supplementary file 2 — Data S2. [file JCC-46-0-s001.zip › SI/residuetypes.dat]

CYC     Protein     ;ORLANDI 5/12/2024
HDC     Protein     ;ORLANDI 5/12/2024
HEC     Protein     ;ORLANDI 5/12/2024
CD      Ion         ;ORLANDI 5/12/2024    
