# Supplementary material for: Development of a New AMBER Force Field for Cysteine and Histidine Cadmium‐Binding Proteins and Its Validation Through QM/MM MD Simulations
Source: J Comput Chem. 2025 Jun 13;46(16):e70154. doi: 10.1002/jcc.70154 (PMC12163698; doi:10.1002/jcc.70154)
Supplement: Supplementary file 2 — Data S2. [file JCC-46-0-s001.zip › SI/aminoacids.hdb]

HDC	6
1	1	H	N	-C	CA	
1	5	HA	CA	N	CB	C
2	6	HB	CB	CA	CG	
1	1	HD1	ND1	CG	CE1	
1	1	HE1	CE1	ND1	NE2	
1	1	HD2	CD2	CG	NE2	
HEC	6
1	1	H	N	-C	CA	
1	5	HA	CA	N	CB	C
2	6	HB	CB	CA	CG	
1	1	HE1	CE1	ND1	NE2	
1	1	HE2	NE2	CE1	CD2	
1	1	HD2	CD2	CG	NE2	
CYC	3
1	1	H	N	-C	CA	
1	5	HA	CA	N	CB	C
2	6	HB	CB	CA	SG	
