# Supplementary material for: Development of a New AMBER Force Field for Cysteine and Histidine Cadmium‐Binding Proteins and Its Validation Through QM/MM MD Simulations
Source: J Comput Chem. 2025 Jun 13;46(16):e70154. doi: 10.1002/jcc.70154 (PMC12163698; doi:10.1002/jcc.70154)
Supplement: Supplementary file 2 — Data S2. [file JCC-46-0-s001.zip › SI/ffbonded.itp]

[ bondtypes ]
; i    j  func       b0          kb
CR NC4        1    0.13350   408358.4 ; 7,(1986),230; HIS
CV NC4        1    0.13940   343088.0 ; 7,(1986),230; HIS
CC NC4        1    0.13940   343088.0 ; 7,(1986),230; HIS
CR NC5        1    0.13350   408358.4 ; 7,(1986),230; HIS
CV NC5        1    0.13940   343088.0 ; 7,(1986),230; HIS
CC NC5        1    0.13940   343088.0 ; 7,(1986),230; HIS
CT SC         1    0.18100   198321.6 ; ged from 222.0 based on methanethiol nmodes
[ angletypes ]
;  i    j    k  func       th0       cth
H1  CT  SC           1   109.500    418.400 ; AA cyx 
CT  CT  SC           1   108.600    418.400 ; AA cys
CT  CC  NC4          1   120.000    585.760 ; AA his
H5  CR  NC4          1   120.000    418.400 ; new99 h
H4  CV  NC4          1   120.000    418.400 ; new99 h
CR  NC4 CV           1   117.000    585.760 ; AA his
NA  CR  NC4          1   120.000    585.760 ; AA his
CC  CV  NC4          1   120.000    585.760 ; AA his
H4  CV  NC4          1   120.000    418.400 ; new99 h
CW  CC  NC4          1   120.000    585.760 ; AA his
CC  NC4 CR           1   117.000    585.760 ; AA his
CT  CC  NC5          1   120.000    585.760 ; AA his
H5  CR  NC5          1   120.000    418.400 ; new99 h
H4  CV  NC5          1   120.000    418.400 ; new99 h
CR  NC5 CV           1   117.000    585.760 ; AA his
NA  CR  NC5          1   120.000    585.760 ; AA his
CC  CV  NC5          1   120.000    585.760 ; AA his
H4  CV  NC5          1   120.000    418.400 ; new99 h
CW  CC  NC5          1   120.000    585.760 ; AA his
CC  NC5 CR           1   117.000    585.760 ; AA his

[ dihedraltypes ]
;i  j   k  l	 func      phase      kd      pn
 X   CB  NC4 X     9     180.0     10.66920     2  ; JC
 X   CC  NC4 X     9     180.0     10.04160     2  ; JC
 X   CR  NC4 X     9     180.0     20.92000     2  ; JC
 X   CV  NC4 X     9     180.0     10.04160     2  ; JC
 NC4 CW  CC  CT    4     180.00     4.60240     2  ; 
 X   CB  NC5 X     9     180.0     10.66920     2  ; JC
 X   CC  NC5 X     9     180.0     10.04160     2  ; JC
 X   CR  NC5 X     9     180.0     20.92000     2  ; JC
 X   CV  NC5 X     9     180.0     10.04160     2  ; JC
 NC5 CW  CC  CT    4     180.00     4.60240     2  ;  
